# Supplementary material for: Evaluation of an ultrasound bladder scanner in supine and standing position
Source: J Appl Clin Med Phys. 2021 Oct 22;22(12):194–202. doi: 10.1002/acm2.13424 (PMC8664133; doi:10.1002/acm2.13424)
Supplement: Supplementary file 1 — Supporting Information [file ACM2-22-194-s001.zip]

Archive with 2 entries (2 files):
- acm213424-sup-0001-SuppMat.docx
- Supp_fig.png
